# Supplementary material for: Multi-triangles cylindrical origami and inspired metamaterials with tunable stiffness and stretchable robotic arm
Source: PNAS Nexus. 2023 Mar 23;2(4):pgad098. doi: 10.1093/pnasnexus/pgad098 (PMC10096905; doi:10.1093/pnasnexus/pgad098)
Supplement: pgad098_Supplementary_Data [file pgad098_supplementary_data.zip]

Archive with 8 entries (8 files):
- PNASNEXUS-PNASNEXUS-2022-01230-T-s06.mov
- PNASNEXUS-PNASNEXUS-2022-01230-T-s07.mov
- PNASNEXUS-PNASNEXUS-2022-01230-T-s08.pdf
- PNASNEXUS-PNASNEXUS-2022-01230-T-s01.mov
- PNASNEXUS-PNASNEXUS-2022-01230-T-s02.mov
- PNASNEXUS-PNASNEXUS-2022-01230-T-s03.mov
- PNASNEXUS-PNASNEXUS-2022-01230-T-s04.mov
- PNASNEXUS-PNASNEXUS-2022-01230-T-s05.mov
